# Supplementary material for: Vitamin B12 Status Upon Short-Term Intervention with a Vegan Diet—A Randomized Controlled Trial in Healthy Participants
Source: Nutrients. 2019 Nov 18;11(11):2815. doi: 10.3390/nu11112815 (PMC6893687; doi:10.3390/nu11112815)
Supplement: Supplementary file 1 [file nutrients-11-02815-s001.zip]

Archive with 2 entries (2 files):
- Appendix.pdf
- Appendix2.pdf
